# Supplementary material for: Alteration of Metabolic Syndrome Is Associated with the Decreased Risk of Colorectal Cancer
Source: J Clin Med. 2023 Jul 25;12(15):4889. doi: 10.3390/jcm12154889 (PMC10419554; doi:10.3390/jcm12154889)
Supplement: Supplementary file 1 [file jcm-12-04889-s001.zip]

Archive with 2 entries (2 files):
- Supplementary Figure S1.pdf
- Supplementary table_S1_S4.pdf
